# Supplementary material for: Microalgae biofuels: illuminating the path to a sustainable future amidst challenges and opportunities
Source: Biotechnol Biofuels Bioprod. 2024 Jan 23;17:10. doi: 10.1186/s13068-024-02461-0 (PMC10804497; doi:10.1186/s13068-024-02461-0)
Supplement: Supplementary file 1 — Additional file 1: Table S1. Fatty acids composition of green algae (percentage of total fatty acids). [file 13068_2024_2461_MOESM1_ESM.xlsx]

## Sheet: Sheet1
Table S1 Fatty acids composition of green algae (percentage of total Fatty acids)
Species/ FA profile	A. braunii	A. falcatus	A. fusiformis	B. braunii	Chlamydomonas sp.	C. sorokiniana	C. vulgaris	C. zofingiensis	D. brasiliensis	D. salina	D. tertiolecta	Nannochloris sp.	N. oleoabundans	S. incrassatulus	T. obliquus	P. subcapitata
C4:0				0.37												1.65
C6:0										8.62	0.1
C8:0	8.85	8.05								4.37
C10:0											0.4
C12:0					1.33	0.8	2.11		1.76		1.9
C13:0										5.11	1.8
C14:0			0.27	0.68	0.45	7.9	0.86		0.7		1	1	1	29.28		1.01
C15:0					1.57						9.4	0.78
C16:0	23.96	13.84	19.9	9.36	60.11	6.2	35.77	19.06	26.19	30.81	13.2	34.16	23	33.76	81.75	28
C17:0							1.31		0.8		1.4	0.52
C18:0	10.16	7.96	1.31	1.27	4.25	19	11.35	2.41	7.05	9.76	2.6	34.73	3	5.72	11.62	2.85
C20:0			0.03									1.15
C22:0			0.02									0.37
C23:0												0.04
SFA	42.97	29.85	21.53	11.68	67.71	33.9	51.4	21.47	36.5	58.67	31.8	72.74	27	68.76	93.37	33.51
C14:1			0.24			12.4					0.7	0.34
C15:1											2.4	0.63
C16:1	2.09	2.77	3.01	0.32	4.43		1.63	6.3	2.48		5.5	1	3	13.56
C17:1				2.68			8.51		8.59		4.1	0.97				0.42
C18:1			51.11	59.55	18.56		12.55	18.83	15.49	3.39	5.7	4.37	41	4.75	4.11	46.53
C20:1				0.55	0.78	3.8	0.83					0.04
C22:1												0.64
C24:1												0.37
MUFA	2.09	2.77	54.36	63.1	23.77	16.2	23.52	25.13	26.56	3.39	18.4	8.35	44	18.31	4.11	46.95
C16:2	3.92	3.87				13		4.75			2.7		3
C16:3	2.38	5.07						7.02			2.8		2
C16:4	13.45	19.78						4.73
C18:2	9.5	8.69	10.08	7	8.52		7.36	16.61	14.62	8.95	14.2	8.13	21	10.57	2.52	7.49
C18:3	21.89	26.51	9.03	11.2		33	17.72	19.45	22.32	23.64	35	9.44	3	2.37		9.87
C18:4	3.81	3.45	4.16					0.84			1.3
C20:2										2.72
C20:3												0.42
C20:4			0.07	0.92							0.3	0.14
C20:5			0.29	2.23							0.4	0.31
C22:2												0.34
C22:4			0.05
C22:5			0.08
C22:6			0.01	3.88						2.62		0.39
PUFA	54.95	67.37	23.77	25.23	8.52	46	25.08	53.4	36.94	37.93	56.7	19.17	29	12.94	2.52	17.36
C16-C18	91.16	91.94	98.6	88.7	95.87	71.2	86.38	100	88.15	76.55	83	91.81	99	70.73	100	94.74
